# Supplementary material for: 2-Methyl-7-nitro-2,3-dihydro-1-benzofuran
Source: Acta Crystallogr Sect E Struct Rep Online. 2008 Jun 19;64(Pt 7):o1281. doi: 10.1107/S1600536808017728 (PMC2961824; doi:10.1107/S1600536808017728)
Supplement: Supplementary file 2 [file e-64-o1281-Isup2.hkl]

# 
# h,k,l, Fc-squared, Fo-squared, sigma(Fo-squared) and status flag 
# 
data_I
_shelx_title ' X in Pbca' 
_shelx_refln_list_code          4 
_shelx_F_calc_maximum      289.04 
_exptl_crystal_F_000       752.00 
_reflns_d_resolution_high  0.8342 
 
loop_ 
 _symmetry_equiv_pos_as_xyz 
 'x, y, z' 
 '-x+1/2, -y, z+1/2' 
 '-x, y+1/2, -z+1/2' 
 'x+1/2, -y+1/2, -z' 
 '-x, -y, -z' 
 'x-1/2, y, -z-1/2' 
 'x, -y-1/2, z-1/2' 
 '-x-1/2, y-1/2, z' 
 
_cell_length_a     8.4250 
_cell_length_b     7.2260 
_cell_length_c    28.2950 
_cell_angle_alpha  90.000 
_cell_angle_beta   90.000 
_cell_angle_gamma  90.000 
 
_shelx_F_squared_multiplier     1.000 
 
loop_ 
 _refln_index_h 
 _refln_index_k 
 _refln_index_l 
 _refln_F_squared_calc 
 _refln_F_squared_meas 
 _refln_F_squared_sigma 
 _refln_observed_status 
   2   0   0     5918.10     5569.67     74.20 o 
   4   0   0        4.57        3.84      2.08 o 
   6   0   0     1037.39      976.26     14.62 o 
   8   0   0      487.36      507.31     27.21 o 
  10   0   0        8.72        0.73      6.14 o 
   2   1   0     1931.62     1645.41     11.70 o 
   4   1   0     1468.33     1381.91     59.14 o 
   6   1   0        1.40       11.62      3.16 o 
   8   1   0        0.03        7.15      9.02 o 
  10   1   0        3.95       11.25      6.47 o 
   0   2   0    83545.69    84400.13    493.60 o 
   2   2   0      754.63      629.95    401.29 o 
   4   2   0      441.07      453.97     23.17 o 
   6   2   0      770.21      695.77     18.20 o 
   8   2   0      252.70      212.87     10.88 o 
   2   3   0     1451.95     1517.40     15.63 o 
   4   3   0     2470.18     2577.21     22.41 o 
   6   3   0       43.85       47.99      5.51 o 
   8   3   0       36.52       33.39      6.03 o 
   0   4   0      160.49      179.89     13.23 o 
   2   4   0       70.79       84.10      5.07 o 
   4   4   0      197.05      171.50    107.96 o 
   6   4   0      306.30      269.91     10.22 o 
   8   4   0       38.87       28.76      6.20 o 
   2   5   0       27.06       25.09      3.63 o 
   4   5   0      106.50       86.71      6.25 o 
   6   5   0       77.01       90.77      7.34 o 
   8   5   0       75.93       62.00      7.49 o 
   0   6   0      295.28      328.32     14.35 o 
   2   6   0       65.51       71.37      9.64 o 
   4   6   0        0.05       -2.86      4.58 o 
   6   6   0       20.22       17.09      5.15 o 
   2   7   0        1.83       -3.27      4.14 o 
   4   7   0       23.80       41.63      5.49 o 
   0   8   0        6.52       -7.21      7.21 o 
   2   8   0        3.99        7.04      6.77 o 
   1   1   1      345.08      344.88      5.39 o 
   2   1   1    10944.00    11620.61    124.00 o 
   3   1   1      806.54      846.66     10.34 o 
   4   1   1     4291.06     4737.66     25.20 o 
   5   1   1        9.34       20.49      2.94 o 
   6   1   1       49.06       48.43      4.41 o 
   7   1   1        1.20       -4.43      4.43 o 
   8   1   1       99.54      101.61      7.42 o 
   9   1   1        0.01       -3.54      5.67 o 
  10   1   1        6.68        1.15      6.33 o 
   0   2   1    23161.87    23413.06    238.39 o 
   1   2   1     5782.23     4945.32     31.75 o 
   2   2   1      883.28      617.33    376.46 o 
   3   2   1      449.62      391.12      7.69 o 
   4   2   1      153.09      132.87      5.55 o 
   5   2   1       73.60       66.87      4.56 o 
   6   2   1        7.33       15.72      3.69 o 
   7   2   1       41.86       35.45      5.61 o 
   8   2   1       10.37       15.01      5.58 o 
   9   2   1        6.72        8.59      4.79 o 
   1   3   1      877.92      895.50     11.73 o 
   2   3   1      665.88      585.61     18.77 o 
   3   3   1       15.41       12.14      8.97 o 
   4   3   1      279.96      239.71      8.13 o 
   5   3   1       18.91       18.19      3.76 o 
   6   3   1       23.98       24.92     10.36 o 
   7   3   1       21.43       17.61      5.00 o 
   8   3   1       20.78       20.98      7.63 o 
   9   3   1        8.03       -0.94      8.54 o 
   0   4   1     4573.92     5100.07     41.56 o 
   1   4   1      257.13      353.16     48.41 o 
   2   4   1      152.84      170.89      6.43 o 
   3   4   1      306.18      310.97      9.23 o 
   4   4   1      199.62      164.57    110.22 o 
   5   4   1        0.03        0.34      4.45 o 
   6   4   1       15.56        7.72      4.90 o 
   7   4   1       11.37       14.75      8.36 o 
   8   4   1       16.20       21.89      5.54 o 
   1   5   1        9.22       18.28      3.43 o 
   2   5   1        5.63        1.39      6.22 o 
   3   5   1      126.10       88.26     62.37 o 
   4   5   1       15.43        9.50     10.53 o 
   5   5   1        9.66        9.62      4.26 o 
   6   5   1       29.06       30.38      8.33 o 
   7   5   1        9.68       15.06      5.28 o 
   8   5   1        2.67       -2.38      5.32 o 
   0   6   1      145.03       92.61      8.76 o 
   1   6   1       28.62       37.31      6.59 o 
   2   6   1        0.01        1.14      3.73 o 
   3   6   1       64.29       70.20      5.64 o 
   4   6   1       53.86       70.07      6.34 o 
   5   6   1        2.27       -1.17      4.52 o 
   6   6   1       10.54       12.85      4.18 o 
   7   6   1       50.15       32.67      5.78 o 
   1   7   1       16.44       16.79      4.59 o 
   2   7   1        0.03        2.80      6.16 o 
   3   7   1        4.58        7.02      4.08 o 
   4   7   1        2.94       36.52     18.30 o 
   5   7   1        0.21        4.12      3.78 o 
   0   8   1        0.01        7.72      6.17 o 
   1   8   1        1.38        3.42      9.17 o 
   2   8   1        2.13        6.12      4.22 o 
   3   8   1        7.27        8.80      4.50 o 
   0   0   2      732.33      770.55      5.24 o 
   1   0   2    19991.28    19816.23     81.78 o 
   2   0   2        1.42        2.49      2.92 o 
   3   0   2     8435.97     7678.51    170.39 o 
   4   0   2      435.09      486.43      7.65 o 
   5   0   2       12.43       11.94      2.78 o 
   6   0   2      739.95      767.48     12.86 o 
   7   0   2      551.66      540.92     12.71 o 
   8   0   2       22.11       27.38      6.40 o 
   9   0   2        7.05        7.57      5.43 o 
  10   0   2        0.06       16.92      6.13 o 
   1   1   2        6.31        3.98      2.78 o 
   2   1   2      344.58      332.72      6.83 o 
   3   1   2      469.81      362.29     31.91 o 
   4   1   2      290.38      240.05     33.60 o 
   5   1   2        4.78       -2.91      2.91 o 
   6   1   2       23.89       19.52      6.21 o 
   7   1   2       12.58       12.40      7.68 o 
   8   1   2       14.02       17.33      8.49 o 
   9   1   2        0.42        8.07      4.82 o 
  10   1   2       11.67       23.50      9.55 o 
   0   2   2     3257.28     3602.68     25.77 o 
   1   2   2     3559.79     3593.17     26.10 o 
   2   2   2       99.76       95.03     66.75 o 
   3   2   2     3697.16     4028.28     23.19 o 
   4   2   2       43.97       66.22      5.83 o 
   5   2   2        4.36        6.75      3.19 o 
   6   2   2      192.56      194.01      8.06 o 
   7   2   2      543.57      528.97     13.23 o 
   8   2   2       27.73       38.36      6.39 o 
   9   2   2        0.56       -8.64      8.73 o 
   1   3   2      331.65      296.11      7.03 o 
   2   3   2       60.58       50.92     14.18 o 
   3   3   2      461.49      341.67    220.93 o 
   4   3   2      263.36      273.86      8.36 o 
   5   3   2        9.78        4.07      3.92 o 
   6   3   2        2.73        1.39      3.92 o 
   7   3   2       94.95       74.14      6.73 o 
   8   3   2        4.98       11.08      7.72 o 
   9   3   2        0.91        3.85      5.41 o 
   0   4   2     4266.82     4223.37     38.89 o 
   1   4   2        0.60        9.94      5.36 o 
   2   4   2       54.49       68.85      4.84 o 
   3   4   2      434.29      341.77    216.13 o 
   4   4   2        2.06        6.04      3.52 o 
   5   4   2       16.71       10.93      5.15 o 
   6   4   2        0.02       -4.45      4.45 o 
   7   4   2      215.21      189.63     27.88 o 
   8   4   2       12.87       15.20      5.16 o 
   1   5   2      159.10      177.52     11.13 o 
   2   5   2       17.49       12.82      3.92 o 
   3   5   2        2.77        2.37      3.84 o 
   4   5   2        0.00        3.63      4.21 o 
   5   5   2        9.33       12.07     11.52 o 
   6   5   2       21.33       25.36      7.14 o 
   7   5   2       65.60       68.63      7.27 o 
   8   5   2       10.49       15.07      8.27 o 
   0   6   2      143.54      129.12     10.65 o 
   1   6   2       27.78       23.86      5.10 o 
   2   6   2        0.21        1.88      3.74 o 
   3   6   2       17.75       23.50      4.78 o 
   4   6   2        1.33        3.60      6.30 o 
   5   6   2        3.75        0.28      4.33 o 
   6   6   2        0.03       -3.13      4.42 o 
   7   6   2        3.06        1.41      4.65 o 
   1   7   2        8.30       20.87      4.41 o 
   2   7   2        0.58       11.19      4.15 o 
   3   7   2       14.76       -1.54      4.48 o 
   4   7   2       12.26       12.82     10.27 o 
   5   7   2        4.84       -0.59      4.95 o 
   0   8   2       13.02       10.79      6.68 o 
   1   8   2        3.45        5.63      6.36 o 
   2   8   2        0.30        3.54      5.28 o 
   3   8   2        0.79       -4.38      4.71 o 
   1   1   3      687.82      716.85      6.38 o 
   2   1   3      169.82      178.69      3.91 o 
   3   1   3       46.43       39.50      2.86 o 
   4   1   3     2845.08     3071.47     45.15 o 
   5   1   3      114.52      127.22      7.82 o 
   6   1   3      505.99      505.02     10.95 o 
   7   1   3       13.25       11.21      4.96 o 
   8   1   3        0.68        3.27      7.87 o 
   9   1   3      111.25      113.19      8.53 o 
   0   2   3    36571.88    36591.85    300.87 o 
   1   2   3      463.96      456.44      6.02 o 
   2   2   3      832.58      696.43     16.29 o 
   3   2   3      716.46      427.41    276.87 o 
   4   2   3        0.84        5.77      3.06 o 
   5   2   3       19.27       25.20      3.72 o 
   6   2   3       35.43       41.41      4.69 o 
   7   2   3      223.28      257.77     10.13 o 
   8   2   3       15.56        3.52      7.03 o 
   9   2   3       10.59       15.72      5.26 o 
   1   3   3      160.01      150.68      5.53 o 
   2   3   3       34.61       39.14      3.41 o 
   3   3   3        2.09       -1.92      3.26 o 
   4   3   3        0.88        8.53      3.68 o 
   5   3   3       96.79       85.77      5.54 o 
   6   3   3      137.63      122.26      7.11 o 
   7   3   3      141.99      140.72      8.24 o 
   8   3   3       12.94        6.12      5.77 o 
   9   3   3        8.30        6.64      5.97 o 
   0   4   3     4551.79     5042.48     42.09 o 
   1   4   3      338.80      335.44     10.71 o 
   2   4   3      198.12      225.72     16.28 o 
   3   4   3      192.59      219.30      7.80 o 
   4   4   3       20.43       15.26     14.20 o 
   5   4   3        1.03        0.34      3.89 o 
   6   4   3        0.77        2.00      4.26 o 
   7   4   3      129.12      127.34      8.83 o 
   8   4   3       13.02        5.92      5.22 o 
   1   5   3        3.72        7.93      7.67 o 
   2   5   3       16.27        3.47      3.92 o 
   3   5   3       14.30       15.31      6.12 o 
   4   5   3      226.13      160.02    103.20 o 
   5   5   3       17.09       11.24      4.55 o 
   6   5   3        1.72       -3.64      5.07 o 
   7   5   3       62.38       60.32      7.11 o 
   8   5   3        1.11       -0.60      5.50 o 
   0   6   3        0.87       11.92      6.27 o 
   1   6   3      200.67      146.90      7.34 o 
   2   6   3        0.79        3.44      3.99 o 
   3   6   3       65.28       97.09      6.53 o 
   4   6   3        7.13        0.91      4.26 o 
   5   6   3        0.40       -4.35      4.35 o 
   6   6   3       12.94       19.47      4.86 o 
   7   6   3       12.19        5.68      5.33 o 
   1   7   3        9.01        5.11      4.41 o 
   2   7   3        1.04        6.46      3.97 o 
   3   7   3        1.36        5.14      4.10 o 
   4   7   3       15.68       11.55      9.76 o 
   5   7   3        0.13       -1.42      4.67 o 
   0   8   3       15.30        7.18      7.18 o 
   1   8   3        1.70       -1.27      4.32 o 
   2   8   3        1.99        6.63      3.72 o 
   3   8   3       11.67       20.14      4.86 o 
   0   0   4    23541.86    20480.58    153.88 o 
   1   0   4      161.60      178.85      2.62 o 
   2   0   4     3746.37     2429.47   1579.59 o 
   3   0   4      125.43       70.73     46.11 o 
   4   0   4     5213.19     5141.59    130.51 o 
   5   0   4      119.15      130.86      7.71 o 
   6   0   4      244.54      231.20      7.80 o 
   7   0   4     2204.95     2427.53     25.90 o 
   8   0   4        0.37        3.27      4.63 o 
   9   0   4        4.63        9.49      9.49 o 
  10   0   4      109.67      136.36     10.94 o 
   1   1   4        0.88        1.63      2.88 o 
   2   1   4        6.06        3.00      3.00 o 
   3   1   4      237.90      262.56     28.01 o 
   4   1   4      219.31      232.89     28.54 o 
   5   1   4       32.91       18.17      3.34 o 
   6   1   4      239.37      248.62     13.42 o 
   7   1   4        2.09        6.04      5.64 o 
   8   1   4       29.04       18.67      5.86 o 
   9   1   4       12.62       18.20      5.52 o 
   0   2   4    12516.24    14225.49    221.02 o 
   1   2   4     2414.15     2492.24     37.81 o 
   2   2   4      305.20      257.86    168.56 o 
   3   2   4      125.38      156.57    102.11 o 
   4   2   4     1381.47     1107.75    692.40 o 
   5   2   4       73.87       76.55      4.98 o 
   6   2   4       82.10       84.85      9.47 o 
   7   2   4      607.32      591.80     14.19 o 
   8   2   4        0.70        7.11      5.04 o 
   9   2   4        4.08       -6.86      6.86 o 
   1   3   4      196.99      228.04      8.19 o 
   2   3   4      132.14      120.02      5.06 o 
   3   3   4      218.64      202.95    133.23 o 
   4   3   4      433.27      481.75     10.33 o 
   5   3   4       60.60       59.00      5.26 o 
   6   3   4      414.81      413.12     11.57 o 
   7   3   4       73.52       65.14      6.57 o 
   8   3   4       61.63       63.68      6.55 o 
   9   3   4       12.08       12.46      6.57 o 
   0   4   4      363.83      364.74     12.82 o 
   1   4   4     1746.02     1739.27     67.21 o 
   2   4   4      140.00      143.41      6.39 o 
   3   4   4       38.33       30.70     25.65 o 
   4   4   4       58.11       38.91     26.60 o 
   5   4   4       18.27       14.35      6.19 o 
   6   4   4        4.36        9.07      4.75 o 
   7   4   4        0.49       -1.18      5.35 o 
   8   4   4        0.73        7.49      5.07 o 
   1   5   4      224.85      188.58      7.63 o 
   2   5   4       60.16       49.12      4.90 o 
   3   5   4       17.30       16.10      4.25 o 
   4   5   4       56.93       58.47     15.24 o 
   5   5   4        5.81       17.48     13.86 o 
   6   5   4       34.11       43.48      5.79 o 
   7   5   4      105.76      103.46     12.63 o 
   8   5   4        7.26        5.75      5.57 o 
   0   6   4      259.92      222.10     12.55 o 
   1   6   4       86.98      100.14      6.93 o 
   2   6   4       20.98       25.75      6.89 o 
   3   6   4        2.59       -0.59      5.86 o 
   4   6   4        1.87       -0.84      4.48 o 
   5   6   4        1.01        2.06      4.59 o 
   6   6   4        0.32       -4.04      4.84 o 
   7   6   4        0.20        6.99      4.58 o 
   1   7   4       15.11       10.19      4.01 o 
   2   7   4        0.40       -2.83      4.78 o 
   3   7   4       54.92       55.18     39.35 o 
   4   7   4        0.00       -4.03      4.03 o 
   5   7   4        0.03        5.86      4.15 o 
   0   8   4      104.49       81.90      9.72 o 
   1   8   4        2.38       -4.48      4.48 o 
   2   8   4        1.42        6.28      3.91 o 
   3   8   4        0.06       10.45      7.19 o 
   1   1   5     8323.45     1848.68   3876.94 o 
   2   1   5      992.59      757.26    475.28 o 
   3   1   5       80.22       85.45      9.70 o 
   4   1   5        0.34        7.51      3.93 o 
   5   1   5      281.15      317.66      7.81 o 
   6   1   5      547.55      549.15     11.68 o 
   7   1   5      850.68      824.96     15.78 o 
   8   1   5        8.17       16.74      5.49 o 
   9   1   5        6.31       14.57      6.14 o 
   0   2   5     4541.99     3973.79     28.74 o 
   1   2   5       64.60       39.22      7.69 o 
   2   2   5      117.05      102.53      9.08 o 
   3   2   5        2.87       10.99      7.22 o 
   4   2   5     1364.03     1250.60     16.22 o 
   5   2   5       21.70       19.77      6.30 o 
   6   2   5      163.02      160.23      7.44 o 
   7   2   5        3.17       17.82      6.38 o 
   8   2   5       16.79       19.52      7.56 o 
   9   2   5        0.04       11.87      9.92 o 
   1   3   5      577.38      476.43      9.17 o 
   2   3   5        7.64       18.79      3.33 o 
   3   3   5      181.89      176.05    113.42 o 
   4   3   5      232.17      230.76      7.69 o 
   5   3   5       20.21       12.81      6.73 o 
   6   3   5        0.34        8.92      4.20 o 
   7   3   5       37.30       37.53      6.13 o 
   8   3   5       36.53       32.42      6.40 o 
   9   3   5        0.40        8.42      5.61 o 
   0   4   5      228.72      227.59     11.31 o 
   1   4   5      260.59      274.41      9.40 o 
   2   4   5        0.23        2.39      5.63 o 
   3   4   5        3.28        4.13      3.84 o 
   4   4   5      502.01      399.13    259.81 o 
   5   4   5       17.46       15.56     11.02 o 
   6   4   5       41.20       30.52      5.25 o 
   7   4   5        9.99       27.24      5.40 o 
   8   4   5        1.67       11.74      4.41 o 
   1   5   5        9.73        4.99      8.01 o 
   2   5   5        7.30        8.30      3.42 o 
   3   5   5       59.49       57.36      5.71 o 
   4   5   5       97.35       63.31     39.79 o 
   5   5   5       15.53        8.62      4.33 o 
   6   5   5       12.09        9.50      4.93 o 
   7   5   5       42.44       42.71      6.54 o 
   8   5   5       20.41       19.61      5.64 o 
   0   6   5      635.82      557.29     17.55 o 
   1   6   5       42.13       47.55      5.79 o 
   2   6   5        9.67       12.19      4.19 o 
   3   6   5        1.58        0.36      4.13 o 
   4   6   5       93.92      102.97      6.85 o 
   5   6   5        9.77        8.86     13.35 o 
   6   6   5        0.05       -4.93      4.93 o 
   7   6   5       16.14       26.44      5.99 o 
   1   7   5        4.40        6.47      5.10 o 
   2   7   5       16.15       15.54      4.56 o 
   3   7   5        0.03       -0.84      3.93 o 
   4   7   5        0.04        4.32      4.43 o 
   5   7   5       12.14        5.38      7.23 o 
   0   8   5       18.24       16.85      6.64 o 
   1   8   5        2.93        0.77      4.67 o 
   2   8   5        0.59       -4.43      4.43 o 
   3   8   5        3.46        1.50      4.03 o 
   0   0   6     2507.16     2589.12     16.40 o 
   1   0   6     2342.60     2077.07     78.82 o 
   2   0   6     2828.78     1811.64   1231.72 o 
   3   0   6     1727.99     1838.40     12.90 o 
   4   0   6     3000.73     2337.40   1452.02 o 
   5   0   6       17.41       12.09      2.44 o 
   6   0   6      663.30      677.78     12.81 o 
   7   0   6      422.11      390.30     11.49 o 
   8   0   6       14.06       11.19      4.76 o 
   9   0   6       26.12       25.77      6.13 o 
   1   1   6      187.03      197.72      7.84 o 
   2   1   6      258.47      105.79     69.89 o 
   3   1   6      194.58      149.96      7.97 o 
   4   1   6      481.66      435.05     26.61 o 
   5   1   6        0.42        0.33      2.83 o 
   6   1   6       20.22       21.84      4.61 o 
   7   1   6      174.08      162.70      8.58 o 
   8   1   6        1.91        2.62      7.78 o 
   9   1   6       19.26       20.87      6.01 o 
   0   2   6        1.30        8.30      4.16 o 
   1   2   6       23.84       39.90      2.78 o 
   2   2   6      736.69      821.87     18.89 o 
   3   2   6      675.34      630.85     11.74 o 
   4   2   6     1747.11     1737.48     17.30 o 
   5   2   6       68.67       83.37      5.58 o 
   6   2   6      278.66      307.89      9.69 o 
   7   2   6       73.77       93.25      7.31 o 
   8   2   6        0.02        1.29      5.41 o 
   9   2   6        1.08       -6.07      6.07 o 
   1   3   6       50.01       42.82      3.96 o 
   2   3   6      190.55      166.59     11.59 o 
   3   3   6      404.76      423.67     13.01 o 
   4   3   6      587.43      452.67    293.16 o 
   5   3   6       16.34       10.58      4.24 o 
   6   3   6       43.71       42.41      5.46 o 
   7   3   6      271.05      259.48     24.90 o 
   8   3   6        8.23        6.35     11.29 o 
   9   3   6       33.48       27.15      6.80 o 
   0   4   6     1316.59     1403.66     23.31 o 
   1   4   6      205.38      213.17     11.35 o 
   2   4   6        0.39        3.78      4.10 o 
   3   4   6      122.10       57.37     39.21 o 
   4   4   6      276.89      194.83    126.08 o 
   5   4   6       35.80       41.21      6.90 o 
   6   4   6       10.71        3.40      4.80 o 
   7   4   6       20.79       28.23      5.91 o 
   8   4   6       12.26        8.05      5.42 o 
   1   5   6       18.98       22.63      4.65 o 
   2   5   6       23.82       39.50      5.18 o 
   3   5   6       39.44       46.75      5.75 o 
   4   5   6       19.95       31.20      4.92 o 
   5   5   6       32.08       34.89     31.16 o 
   6   5   6        2.58        2.48      4.44 o 
   7   5   6        7.07        5.65      5.77 o 
   8   5   6        4.93       13.35      5.71 o 
   0   6   6      392.97      398.65     15.65 o 
   1   6   6       53.26       40.47      5.78 o 
   2   6   6        0.00        2.38      3.74 o 
   3   6   6        9.45        3.58      4.57 o 
   4   6   6        0.43       -3.83      4.06 o 
   5   6   6        1.89        7.44      4.21 o 
   6   6   6        2.07        0.88      4.96 o 
   7   6   6       15.02       10.76      5.87 o 
   1   7   6        1.65       10.96      5.09 o 
   2   7   6        4.57       10.64      8.43 o 
   3   7   6        1.35       -0.29      6.11 o 
   4   7   6        4.04        7.11      4.64 o 
   5   7   6        2.24        9.15      5.33 o 
   0   8   6        8.81       28.01      6.62 o 
   1   8   6       67.85       57.22      8.37 o 
   2   8   6        2.82       -1.58      4.22 o 
   3   8   6        1.41        9.52      3.68 o 
   1   1   7        0.53        4.03      1.43 o 
   2   1   7      462.41      530.95      6.94 o 
   3   1   7      989.08     1152.62     16.11 o 
   4   1   7      135.11      165.93     12.58 o 
   5   1   7      101.72      145.86      6.12 o 
   6   1   7     1363.70     1391.65     18.56 o 
   7   1   7      197.33      195.91      8.89 o 
   8   1   7       83.89       73.27      7.38 o 
   9   1   7       73.22       61.74      8.64 o 
   0   2   7      114.67       92.02      5.71 o 
   1   2   7       49.87       47.60      2.97 o 
   2   2   7      982.04      888.02     34.92 o 
   3   2   7       10.49       15.11      3.48 o 
   4   2   7        1.64       -1.74      2.94 o 
   5   2   7       48.83       35.42      4.43 o 
   6   2   7       39.28       28.93      5.23 o 
   7   2   7      473.81      467.77     28.45 o 
   8   2   7        4.44        4.83      4.95 o 
   9   2   7       17.35        1.80      6.87 o 
   1   3   7       10.29       22.47      3.35 o 
   2   3   7      180.32      211.96     10.29 o 
   3   3   7       88.21       79.90     52.25 o 
   4   3   7        1.77        0.77      3.95 o 
   5   3   7       74.99       70.60      5.74 o 
   6   3   7       24.61       16.91      5.48 o 
   7   3   7       55.78       57.18      7.50 o 
   8   3   7        3.84        2.93      5.50 o 
   9   3   7        4.60        4.62      6.55 o 
   0   4   7     1491.98     1719.32     26.19 o 
   1   4   7       53.62       62.67      5.32 o 
   2   4   7      103.57      119.41     11.10 o 
   3   4   7       75.88       61.79      5.62 o 
   4   4   7       53.46       51.63     34.52 o 
   5   4   7        7.28        6.91      4.14 o 
   6   4   7        5.55       10.57      4.35 o 
   7   4   7      152.49      177.55      9.81 o 
   8   4   7        2.58       16.74      5.50 o 
   1   5   7        7.43        5.87      3.91 o 
   2   5   7        0.49        5.63      3.80 o 
   3   5   7      145.73      122.53      7.13 o 
   4   5   7       17.70       10.57     16.59 o 
   5   5   7        9.99        1.49      4.82 o 
   6   5   7       28.98       27.42      5.84 o 
   7   5   7        3.00       12.32      4.87 o 
   0   6   7      387.26      518.14     18.10 o 
   1   6   7       53.11       70.05      6.41 o 
   2   6   7       10.03       15.30      3.98 o 
   3   6   7       15.58       10.37      4.13 o 
   4   6   7       12.87       26.20      4.93 o 
   5   6   7       19.46        2.09      9.86 o 
   6   6   7        0.10       -1.18      4.99 o 
   1   7   7       27.52       24.77      4.97 o 
   2   7   7        7.01        2.12      4.55 o 
   3   7   7        1.22       32.76     16.69 o 
   4   7   7       25.68       27.04      5.23 o 
   5   7   7        0.08        1.70      4.38 o 
   0   8   7        3.79       -1.02      7.10 o 
   1   8   7        7.96       14.32      5.18 o 
   2   8   7        0.83        1.38      4.08 o 
   3   8   7        0.75        1.58      4.18 o 
   0   0   8     1075.89     1079.12     12.50 o 
   1   0   8      889.12      812.69      7.26 o 
   2   0   8      524.16      372.36    240.84 o 
   3   0   8     6281.78     5054.92   3053.30 o 
   4   0   8       86.26      104.75      4.25 o 
   5   0   8       37.39        7.68     14.95 o 
   6   0   8       86.72       67.37      5.27 o 
   7   0   8      114.69      129.84      9.38 o 
   8   0   8      240.04      242.15     11.14 o 
   9   0   8       30.48       31.05     18.57 o 
   1   1   8      393.94      383.92      9.99 o 
   2   1   8      336.33      331.32     15.13 o 
   3   1   8       41.25       51.10      3.31 o 
   4   1   8        2.77       10.96      2.73 o 
   5   1   8        0.70        6.39      3.03 o 
   6   1   8       58.63       63.86      5.88 o 
   7   1   8      320.42      277.39     10.52 o 
   8   1   8       31.42       36.21      5.66 o 
   9   1   8        1.06        2.01      5.71 o 
   0   2   8       42.31       66.28      5.60 o 
   1   2   8        0.13        3.79      2.13 o 
   2   2   8      501.04      564.78      9.32 o 
   3   2   8     2311.24     1930.31   1216.75 o 
   4   2   8       51.70       59.56      5.85 o 
   5   2   8       52.06       50.95      5.22 o 
   6   2   8        9.77       23.38      4.51 o 
   7   2   8       50.29       70.16     18.90 o 
   8   2   8      114.74      113.59     12.39 o 
   9   2   8       17.93       21.35      6.31 o 
   1   3   8      386.47      446.57      8.79 o 
   2   3   8      379.44      397.29      9.40 o 
   3   3   8        0.32        6.56      3.09 o 
   4   3   8        1.57        5.91      3.93 o 
   5   3   8       72.70       79.46      5.74 o 
   6   3   8      132.79      128.93      7.75 o 
   7   3   8      615.55      570.49     15.15 o 
   8   3   8       57.88       47.22     15.24 o 
   9   3   8        6.95        4.45      6.82 o 
   0   4   8      233.16      211.27     11.16 o 
   1   4   8       37.66       30.46      4.46 o 
   2   4   8      114.71      116.43      6.22 o 
   3   4   8      115.81      105.54      6.08 o 
   4   4   8        2.00       -1.56      3.70 o 
   5   4   8       78.11       75.51     10.38 o 
   6   4   8       38.91       36.70      5.82 o 
   7   4   8        5.20        4.62      6.52 o 
   8   4   8        9.36        7.56      6.31 o 
   1   5   8       58.30       71.97      5.36 o 
   2   5   8      112.36      121.19      7.49 o 
   3   5   8       45.14       51.07      5.25 o 
   4   5   8       53.47       35.51     22.22 o 
   5   5   8      122.35      115.60      7.85 o 
   6   5   8       29.15       31.34      6.12 o 
   7   5   8       53.06       66.85      7.45 o 
   0   6   8       36.41       54.76      8.71 o 
   1   6   8       60.50       72.55      5.95 o 
   2   6   8        9.87       13.70      4.41 o 
   3   6   8        0.93        3.11      4.13 o 
   4   6   8        7.25       -6.39      6.39 o 
   5   6   8        2.64       -0.49      4.61 o 
   6   6   8       40.46        4.28     20.14 o 
   1   7   8        8.40       10.12      4.38 o 
   2   7   8        4.55       16.44      4.55 o 
   3   7   8        9.56       -0.36      4.51 o 
   4   7   8       12.99       20.77     20.90 o 
   5   7   8       15.44        8.99      7.05 o 
   0   8   8       78.10       48.55     10.11 o 
   1   8   8       31.88       34.06      5.53 o 
   2   8   8        2.51        2.55      7.28 o 
   3   8   8        0.08       -5.97      5.97 o 
   1   1   9      193.61      196.51      4.43 o 
   2   1   9      689.19      758.05     23.93 o 
   3   1   9     2988.51     2528.57   1515.78 o 
   4   1   9        9.92       13.49      3.63 o 
   5   1   9      748.49      797.98     12.75 o 
   6   1   9       33.23       34.23      4.94 o 
   7   1   9     1142.10     1134.12     24.99 o 
   8   1   9        0.21        7.85      4.85 o 
   9   1   9       31.07       18.97      7.58 o 
   0   2   9      623.42      538.41     11.76 o 
   1   2   9       70.87       79.26      9.67 o 
   2   2   9      419.98      398.03     15.22 o 
   3   2   9      855.26      821.87     23.80 o 
   4   2   9       48.55       15.03     12.03 o 
   5   2   9        0.68       -2.68      3.67 o 
   6   2   9      225.48      191.50      8.30 o 
   7   2   9      173.66      182.33     22.78 o 
   8   2   9       39.90       49.19     17.17 o 
   9   2   9       26.99       29.79      7.58 o 
   1   3   9        7.60        4.67      2.95 o 
   2   3   9        1.89       10.40      3.16 o 
   3   3   9       96.96       99.43     12.30 o 
   4   3   9       13.37       11.74      4.02 o 
   5   3   9       77.77       73.68      6.00 o 
   6   3   9      178.14      116.02     71.88 o 
   7   3   9       44.96       59.94     11.18 o 
   8   3   9        9.68       18.54      6.49 o 
   9   3   9        2.83       -2.91     13.24 o 
   0   4   9        2.73        5.38      5.90 o 
   1   4   9      196.37      258.62      8.09 o 
   2   4   9        3.28        0.93      3.84 o 
   3   4   9      166.21      202.45      8.08 o 
   4   4   9       28.71       23.64      4.21 o 
   5   4   9        1.52        6.58      4.42 o 
   6   4   9      244.18      265.06     21.05 o 
   7   4   9       38.18       37.50      7.07 o 
   8   4   9       17.68       14.72     10.80 o 
   1   5   9        5.20        4.80      3.87 o 
   2   5   9       16.21       19.08      4.82 o 
   3   5   9       18.73       22.09      4.76 o 
   4   5   9        7.99       17.18      4.23 o 
   5   5   9       11.21       19.98     13.10 o 
   6   5   9       58.11       38.42      7.46 o 
   7   5   9       36.74       24.37     17.76 o 
   0   6   9        3.94        8.06      8.06 o 
   1   6   9       85.21      103.92      6.82 o 
   2   6   9       22.74       29.66      4.61 o 
   3   6   9        1.95        0.89     12.03 o 
   4   6   9       24.67       26.52      4.74 o 
   5   6   9        3.46        6.41      9.94 o 
   6   6   9       28.12       41.57      6.71 o 
   1   7   9        0.14       -2.54      4.16 o 
   2   7   9        5.57       -4.30      4.30 o 
   3   7   9        0.57       -1.43      6.67 o 
   4   7   9        1.65       -3.00      4.86 o 
   5   7   9       21.08        8.30      8.18 o 
   0   8   9       21.29       29.22      8.57 o 
   1   8   9        0.06       -2.98      7.05 o 
   2   8   9        0.20       -1.43      4.57 o 
   0   0  10     4416.20     4645.01     28.37 o 
   1   0  10      724.40      718.02      7.92 o 
   2   0  10       47.93       40.18      7.09 o 
   3   0  10     1337.29     1177.39    702.34 o 
   4   0  10       50.18       80.88      4.85 o 
   5   0  10      493.83      509.02     10.23 o 
   6   0  10      247.54      189.65    124.93 o 
   7   0  10      182.93      233.20     14.05 o 
   8   0  10       50.59       50.73      7.61 o 
   9   0  10       48.94       54.39      8.27 o 
   1   1  10       48.30       42.11      2.54 o 
   2   1  10      450.25      445.61      9.77 o 
   3   1  10      990.46      922.33     43.67 o 
   4   1  10       29.34       17.44     10.95 o 
   5   1  10      226.10      219.51      7.34 o 
   6   1  10      175.11      161.04      7.75 o 
   7   1  10        0.20       -0.29      5.51 o 
   8   1  10        3.50        7.12      5.85 o 
   9   1  10        4.11       -7.61      7.77 o 
   0   2  10      372.77      376.55     12.32 o 
   1   2  10      115.16      146.24      5.19 o 
   2   2  10       12.83       21.88      4.21 o 
   3   2  10      316.67      223.65    146.85 o 
   4   2  10       47.52       51.82      4.37 o 
   5   2  10       66.49       75.13      5.43 o 
   6   2  10      119.99      106.46     59.89 o 
   7   2  10        8.60        7.60      6.02 o 
   8   2  10        9.55        8.14      6.03 o 
   9   2  10       10.05        5.54      6.92 o 
   1   3  10      111.65      103.08      5.06 o 
   2   3  10      477.53      511.80     10.40 o 
   3   3  10     1063.41     1096.87     27.65 o 
   4   3  10        4.82        2.13      4.01 o 
   5   3  10      312.95      222.48    144.32 o 
   6   3  10      307.61      326.97     11.39 o 
   7   3  10       18.63       19.93     10.21 o 
   8   3  10        0.00       -3.52      6.07 o 
   0   4  10       21.68       24.90      5.85 o 
   1   4  10      443.41      486.32     10.59 o 
   2   4  10       56.32       66.19      5.62 o 
   3   4  10       24.57       30.03      8.52 o 
   4   4  10        9.86       -0.62      4.19 o 
   5   4  10        0.56        0.26      4.87 o 
   6   4  10        3.80        9.38      5.40 o 
   7   4  10       52.75       50.50      7.65 o 
   8   4  10        2.48        3.23      6.23 o 
   1   5  10       31.58       42.36     10.55 o 
   2   5  10       42.26       49.44      6.23 o 
   3   5  10       28.31       28.77      4.75 o 
   4   5  10       28.28       21.91      4.70 o 
   5   5  10        3.90        2.21      6.24 o 
   6   5  10       22.96       24.84      6.47 o 
   7   5  10       44.38       51.60     14.35 o 
   0   6  10       64.10       41.33      8.02 o 
   1   6  10       36.53       45.63      5.47 o 
   2   6  10        3.23        5.45      9.30 o 
   3   6  10        7.90        9.55      3.92 o 
   4   6  10        0.55       -1.60      5.50 o 
   5   6  10       50.42       21.35     13.31 o 
   6   6  10        5.08        9.18      5.72 o 
   1   7  10        2.00        5.04      4.14 o 
   2   7  10        2.54       16.28      5.32 o 
   3   7  10        0.67       -1.28      4.51 o 
   4   7  10        5.34        1.94      4.68 o 
   5   7  10        5.35        6.72      4.73 o 
   0   8  10       50.97       43.16      8.53 o 
   1   8  10        3.89        1.27      4.43 o 
   2   8  10        0.39       -3.00      4.61 o 
   1   1  11        0.23        3.64      4.30 o 
   2   1  11        1.03        3.67      4.11 o 
   3   1  11      341.73      309.60    192.76 o 
   4   1  11        9.66       14.27      2.75 o 
   5   1  11      218.55      182.59      7.15 o 
   6   1  11      237.45      156.69    111.61 o 
   7   1  11      273.30      251.89     10.39 o 
   8   1  11        1.34       -0.39      5.97 o 
   9   1  11       42.76       44.88     11.28 o 
   0   2  11      349.51      335.18     10.61 o 
   1   2  11      487.47      416.12      8.19 o 
   2   2  11      549.59      478.75     13.24 o 
   3   2  11      104.02      130.35      5.81 o 
   4   2  11        2.92       -2.40      3.40 o 
   5   2  11        0.80       -2.85      4.55 o 
   6   2  11        1.31        6.87      4.61 o 
   7   2  11        4.42       -0.17      6.10 o 
   8   2  11       24.98       25.57      6.71 o 
   9   2  11        0.17       -1.26      7.68 o 
   1   3  11       35.59       47.26      6.72 o 
   2   3  11        6.62       10.56      3.60 o 
   3   3  11       14.14       17.40      4.28 o 
   4   3  11       19.07        8.03     14.88 o 
   5   3  11      235.32      230.71     11.74 o 
   6   3  11      119.44      128.94     10.46 o 
   7   3  11       12.95       16.99      6.65 o 
   8   3  11        0.10        1.91      5.39 o 
   0   4  11       26.48       50.76      6.53 o 
   1   4  11        1.87        6.15      3.59 o 
   2   4  11       28.43       32.89      4.80 o 
   3   4  11       36.57       57.29     16.62 o 
   4   4  11       54.32       67.62      6.43 o 
   5   4  11       53.75       27.20     27.18 o 
   6   4  11       25.22       21.37      6.16 o 
   7   4  11        9.44        7.46      6.22 o 
   8   4  11       24.74       27.36      7.11 o 
   1   5  11       50.47       56.53     20.98 o 
   2   5  11        1.01        0.00      3.81 o 
   3   5  11        0.27       -0.16      4.01 o 
   4   5  11        0.09       -0.67      6.30 o 
   5   5  11       33.34       21.53     18.80 o 
   6   5  11        2.85        6.31      6.58 o 
   7   5  11       41.04       47.77      7.22 o 
   0   6  11        0.25        9.81      5.53 o 
   1   6  11       27.08       14.56      4.58 o 
   2   6  11        2.49        5.24      3.70 o 
   3   6  11        0.03        6.51      4.31 o 
   4   6  11       38.73       34.74     29.34 o 
   5   6  11       18.09       12.08      8.20 o 
   6   6  11        3.32       -3.32      5.75 o 
   1   7  11       13.64        3.34      4.73 o 
   2   7  11        0.91       -0.84      4.73 o 
   3   7  11        2.06       10.43      8.62 o 
   4   7  11       12.57       10.64     11.89 o 
   0   8  11        0.02       16.49      5.99 o 
   1   8  11        1.92        5.23      7.01 o 
   2   8  11        0.28        0.50      6.50 o 
   0   0  12      844.56      877.55     13.91 o 
   1   0  12     4825.82     4795.38     24.31 o 
   2   0  12      473.99      493.05     18.75 o 
   3   0  12     2605.30     2418.57     18.02 o 
   4   0  12      233.23      234.55      7.73 o 
   5   0  12        0.16       -2.08      3.93 o 
   6   0  12      290.57      318.23     28.26 o 
   7   0  12      335.28      253.21    166.45 o 
   8   0  12      388.72      412.42     22.57 o 
   9   0  12       44.53       54.81      8.78 o 
   1   1  12       48.50       29.36      2.81 o 
   2   1  12       38.25       52.06      5.09 o 
   3   1  12      219.82      224.64      6.50 o 
   4   1  12        5.43        0.96      2.96 o 
   5   1  12      153.28      102.46     69.43 o 
   6   1  12        6.65       10.43      4.59 o 
   7   1  12       59.51       63.26      6.76 o 
   8   1  12        6.22        9.81      6.33 o 
   9   1  12        2.06        4.42      7.24 o 
   0   2  12      957.64     1133.59     18.69 o 
   1   2  12     1250.23     1456.59     15.21 o 
   2   2  12       25.99       19.33      3.15 o 
   3   2  12      585.70      601.04     15.39 o 
   4   2  12       86.02       55.91     40.63 o 
   5   2  12       52.64       59.30      5.72 o 
   6   2  12      119.49      129.60      7.69 o 
   7   2  12       70.48       59.99      7.28 o 
   8   2  12      143.69      144.47     10.25 o 
   9   2  12       10.05       15.53      6.94 o 
   1   3  12       79.23       64.27      4.70 o 
   2   3  12       91.09      112.95      5.35 o 
   3   3  12      203.87      239.74      8.04 o 
   4   3  12        7.31       15.01      3.73 o 
   5   3  12      346.62      263.88    168.91 o 
   6   3  12        4.57        1.25      5.39 o 
   7   3  12      179.68      201.52     20.58 o 
   8   3  12        1.91        1.55     11.63 o 
   0   4  12      403.29      420.13     15.08 o 
   1   4  12       14.32       26.94      7.90 o 
   2   4  12      312.73      297.40      9.31 o 
   3   4  12        0.59       -0.05      4.58 o 
   4   4  12       18.27       16.42      4.37 o 
   5   4  12       96.45       80.45     55.27 o 
   6   4  12        5.89        7.56      9.86 o 
   7   4  12        3.41        6.47      5.80 o 
   8   4  12        0.72       -5.20      6.44 o 
   1   5  12       16.15       31.29      4.50 o 
   2   5  12       11.06        9.73      4.28 o 
   3   5  12        2.04        8.34      4.26 o 
   4   5  12        0.48       -3.92      5.64 o 
   5   5  12       49.62       33.10      6.55 o 
   6   5  12       94.19       94.34     11.93 o 
   7   5  12       41.47       48.25     11.01 o 
   0   6  12        3.21       14.03      6.10 o 
   1   6  12        1.03        4.86      4.11 o 
   2   6  12       33.03       35.98      5.43 o 
   3   6  12        9.74        8.32      7.37 o 
   4   6  12       30.92       29.93      6.12 o 
   5   6  12        7.08       10.10      7.31 o 
   6   6  12       64.26       62.97      7.52 o 
   1   7  12        0.11       -4.51      4.51 o 
   2   7  12        0.06        9.45      5.84 o 
   3   7  12        3.40       11.19      4.72 o 
   4   7  12        2.01        0.56      8.87 o 
   0   8  12        0.87        9.94      6.96 o 
   1   8  12        0.81        2.79      4.40 o 
   1   1  13      438.09      439.65      7.98 o 
   2   1  13     1140.17     1254.53     13.37 o 
   3   1  13     1153.67     1299.50     23.70 o 
   4   1  13       69.71       98.44      5.26 o 
   5   1  13     1307.41     1341.26     31.66 o 
   6   1  13       45.02       44.74      7.65 o 
   7   1  13       55.60       61.69      7.12 o 
   8   1  13       25.80       54.72     18.99 o 
   9   1  13        1.78        3.32      7.46 o 
   0   2  13       36.79       39.49      4.43 o 
   1   2  13     1099.24     1290.73     29.90 o 
   2   2  13       26.49       27.44      5.53 o 
   3   2  13        2.87       14.76      3.39 o 
   4   2  13       16.74       10.46      3.64 o 
   5   2  13        1.55       -2.84      4.53 o 
   6   2  13      292.63      226.08    152.18 o 
   7   2  13       24.86       26.11      7.76 o 
   8   2  13       68.92       66.13     16.46 o 
   9   2  13       20.78       46.12     14.97 o 
   1   3  13       37.70       48.05      4.13 o 
   2   3  13      121.35      114.51      7.17 o 
   3   3  13        5.20        1.47      3.74 o 
   4   3  13       35.99       22.94     20.93 o 
   5   3  13        5.48       22.33      4.80 o 
   6   3  13       27.06       34.61      5.95 o 
   7   3  13       70.60       71.49      7.76 o 
   8   3  13       27.27       39.61      6.70 o 
   0   4  13       61.43       51.91      7.82 o 
   1   4  13       77.05       85.54     16.72 o 
   2   4  13       45.32       58.35      5.50 o 
   3   4  13        0.90        0.46      4.21 o 
   4   4  13        0.43       -2.98      4.68 o 
   5   4  13      112.82      136.62     11.24 o 
   6   4  13      176.29      133.72    103.06 o 
   7   4  13        5.63       -1.07      5.87 o 
   8   4  13       30.91       21.37      7.84 o 
   1   5  13        0.24        6.67      3.52 o 
   2   5  13        4.28        8.01      6.01 o 
   3   5  13       19.59       25.42      7.99 o 
   4   5  13        3.92        3.42      4.92 o 
   5   5  13       48.66       30.62     33.57 o 
   6   5  13       11.16       11.57      5.78 o 
   7   5  13        0.35       10.98      5.19 o 
   0   6  13       31.74       14.55      7.89 o 
   1   6  13       11.29       27.48      4.53 o 
   2   6  13       17.34       29.71      7.06 o 
   3   6  13        0.10        7.36      8.59 o 
   4   6  13        5.04        5.82      5.20 o 
   5   6  13       53.48       52.99     41.34 o 
   6   6  13       17.63       16.26      6.50 o 
   1   7  13        1.15       -4.30      4.30 o 
   2   7  13       12.40       12.50      5.11 o 
   3   7  13        1.32       -2.00      8.06 o 
   4   7  13       10.14       10.52      6.93 o 
   0   0  14     1544.63     1622.23     20.63 o 
   1   0  14       40.42       46.21      3.97 o 
   2   0  14     1905.52     1570.92    956.56 o 
   3   0  14        0.64        3.84      2.35 o 
   4   0  14      189.59      167.17    112.78 o 
   5   0  14      369.45      363.23      9.80 o 
   6   0  14       14.21       18.63      5.69 o 
   7   0  14       29.62       31.20     13.96 o 
   8   0  14       61.83       53.96      9.02 o 
   9   0  14        0.05       11.60      8.70 o 
   1   1  14        0.01       -0.30      2.56 o 
   2   1  14       16.11       29.27      4.20 o 
   3   1  14        0.47       -2.26      2.75 o 
   4   1  14        6.41        3.66      3.76 o 
   5   1  14        0.06        1.63      4.36 o 
   6   1  14       43.83       22.84     22.23 o 
   7   1  14        7.93        8.01      9.16 o 
   8   1  14        3.79        9.70      7.02 o 
   9   1  14        4.51       16.91      7.98 o 
   0   2  14      287.84      298.91     12.42 o 
   1   2  14        0.03        6.72      3.50 o 
   2   2  14      294.79      296.57      7.81 o 
   3   2  14       32.57       28.15      3.62 o 
   4   2  14      251.35      183.56    119.65 o 
   5   2  14       64.82       62.36      6.31 o 
   6   2  14        3.98       14.96      5.82 o 
   7   2  14        6.39        1.49      8.29 o 
   8   2  14       40.94       54.85      8.62 o 
   1   3  14       13.91       25.07      3.81 o 
   2   3  14       41.06       41.01      7.49 o 
   3   3  14       13.38       17.86      3.51 o 
   4   3  14        5.03        5.69      4.27 o 
   5   3  14        7.22       17.51      4.70 o 
   6   3  14       17.91       12.80      6.54 o 
   7   3  14        3.90        6.94      5.91 o 
   8   3  14        3.09        4.25      6.54 o 
   0   4  14        0.00       10.56      4.93 o 
   1   4  14       19.27       20.32      4.50 o 
   2   4  14        5.98        7.73      3.97 o 
   3   4  14       66.96       56.79      5.45 o 
   4   4  14      120.76       69.07     55.36 o 
   5   4  14       33.83       16.26     18.00 o 
   6   4  14       16.78       10.37      5.51 o 
   7   4  14        0.01       -6.61      8.81 o 
   1   5  14        1.78       -1.76      3.97 o 
   2   5  14        8.40       10.18      4.45 o 
   3   5  14       39.23       21.96      5.17 o 
   4   5  14       19.71       20.48      4.64 o 
   5   5  14       24.41       43.27     11.02 o 
   6   5  14       27.03       17.85      7.75 o 
   7   5  14        4.88       -8.89      9.57 o 
   0   6  14        0.00       -1.21      6.02 o 
   1   6  14        2.90       -3.65      4.51 o 
   2   6  14       12.52       15.88      6.73 o 
   3   6  14       15.44       11.35      5.20 o 
   4   6  14        2.09        0.27      6.13 o 
   5   6  14       60.31       43.48     38.14 o 
   1   7  14        2.54        9.91      4.68 o 
   2   7  14        0.12        0.07      4.88 o 
   3   7  14        3.75       -1.11      4.71 o 
   4   7  14        0.09        0.28      5.12 o 
   1   1  15       39.84       30.95      3.52 o 
   2   1  15      420.90      471.05     14.02 o 
   3   1  15        1.29        2.94      2.78 o 
   4   1  15      117.19      104.38     70.73 o 
   5   1  15      834.70      927.69     16.25 o 
   6   1  15      142.04      165.53      9.07 o 
   7   1  15        4.42       14.88      6.02 o 
   8   1  15        0.60        2.17      8.90 o 
   0   2  15      113.69      113.06      8.68 o 
   1   2  15     1000.03      880.81     15.86 o 
   2   2  15      284.52      285.42     10.02 o 
   3   2  15      328.48      298.53      8.52 o 
   4   2  15       28.47       40.65      8.76 o 
   5   2  15      446.71      419.51     11.78 o 
   6   2  15      151.23      122.82     78.20 o 
   7   2  15      128.68      137.41     14.90 o 
   8   2  15       17.87       32.48      7.61 o 
   1   3  15       13.72       18.68      3.55 o 
   2   3  15       58.44       73.74      6.39 o 
   3   3  15      157.59      159.37      7.51 o 
   4   3  15        0.05       -1.86      4.27 o 
   5   3  15        1.58       13.01      8.74 o 
   6   3  15        0.00        5.58      8.27 o 
   7   3  15        3.72       -3.92      6.09 o 
   8   3  15        1.23       -6.99      6.99 o 
   0   4  15       17.76       40.44      6.27 o 
   1   4  15       65.13       62.99      5.45 o 
   2   4  15       63.03       66.32      6.29 o 
   3   4  15      149.28      154.12      7.65 o 
   4   4  15       22.13       29.11      5.20 o 
   5   4  15       98.19      111.51      8.28 o 
   6   4  15      123.87      129.75      9.73 o 
   7   4  15       43.78       50.99     14.90 o 
   1   5  15       22.07       27.49      8.23 o 
   2   5  15        5.81       16.90      8.61 o 
   3   5  15       28.11       24.49      4.92 o 
   4   5  15        5.73        4.49      5.33 o 
   5   5  15       53.37       28.09     23.50 o 
   6   5  15        1.58       -1.00      6.67 o 
   0   6  15        0.03        6.58      5.98 o 
   1   6  15       16.12       16.23      4.28 o 
   2   6  15        0.34        4.08      4.08 o 
   3   6  15       19.00       12.71     16.24 o 
   4   6  15        4.12       -0.62      5.54 o 
   5   6  15        0.03       -1.83      5.02 o 
   1   7  15        5.65        0.55      4.66 o 
   2   7  15       20.10       27.92      6.35 o 
   3   7  15        4.38        6.93      4.32 o 
   0   0  16      177.55      129.35      3.35 o 
   1   0  16     2933.83     3009.46     21.46 o 
   2   0  16       83.00       77.69      4.43 o 
   3   0  16        0.00        0.05      4.76 o 
   4   0  16      116.97       77.12      3.27 o 
   5   0  16      291.45      257.42    167.42 o 
   6   0  16     1447.18     1196.41    783.19 o 
   7   0  16      177.27      196.70     11.28 o 
   8   0  16        1.54        1.35     19.25 o 
   1   1  16      121.30       96.38      5.23 o 
   2   1  16       84.39      123.46      8.23 o 
   3   1  16       29.64       34.47      3.75 o 
   4   1  16       14.34       20.54      4.44 o 
   5   1  16      304.29      236.15    165.70 o 
   6   1  16        8.77        5.39      5.44 o 
   7   1  16        0.19        3.98     13.34 o 
   8   1  16        1.30       -8.86     14.66 o 
   0   2  16      169.17      151.97     11.47 o 
   1   2  16      700.32      722.69     12.17 o 
   2   2  16      227.13      228.11     14.54 o 
   3   2  16        0.44        2.43      3.43 o 
   4   2  16      150.13      111.33     85.59 o 
   5   2  16      267.62      210.50    139.73 o 
   6   2  16      428.55      313.52    217.98 o 
   7   2  16       57.72       68.53     13.15 o 
   8   2  16        0.71       13.18      7.19 o 
   1   3  16      158.50      132.21      7.12 o 
   2   3  16      297.20      296.43     10.52 o 
   3   3  16       38.03       27.23      4.74 o 
   4   3  16        1.34        0.60      4.30 o 
   5   3  16      456.34      491.25     13.76 o 
   6   3  16        3.27        1.27     10.66 o 
   7   3  16        3.16       -6.12      6.12 o 
   8   3  16        0.35       11.75      9.30 o 
   0   4  16       94.82       79.41      8.98 o 
   1   4  16        0.00       -0.35      3.93 o 
   2   4  16      108.27      106.51      6.89 o 
   3   4  16       12.71       16.76      4.94 o 
   4   4  16       96.92       58.54     38.02 o 
   5   4  16       80.25       38.97     40.42 o 
   6   4  16        0.23       -1.40      5.63 o 
   7   4  16        0.26       11.11      5.61 o 
   1   5  16       40.82       57.61      5.09 o 
   2   5  16      103.73      119.07      9.57 o 
   3   5  16        2.69        1.00      4.98 o 
   4   5  16       10.81       17.57     11.35 o 
   5   5  16       10.76        6.85      6.43 o 
   6   5  16        6.42       13.59      6.04 o 
   0   6  16        2.62        6.54      5.36 o 
   1   6  16        0.93        0.00      6.02 o 
   2   6  16        1.74        7.35      4.93 o 
   3   6  16       19.08       17.54      7.04 o 
   4   6  16        7.32        4.93      5.67 o 
   5   6  16        1.55        1.68      5.67 o 
   1   7  16        5.31        9.91      4.98 o 
   2   7  16        0.00        1.66      5.03 o 
   3   7  16        0.00       -4.89      4.89 o 
   1   1  17      672.43      725.98     11.93 o 
   2   1  17     1649.63     1608.52     34.28 o 
   3   1  17      141.40      132.16     14.11 o 
   4   1  17        7.67        2.12      5.21 o 
   5   1  17       16.32       32.43     30.74 o 
   6   1  17        0.75       -7.46      7.46 o 
   7   1  17       15.19       26.40      6.65 o 
   8   1  17       43.61       72.26     17.50 o 
   0   2  17      137.26      136.76      6.41 o 
   1   2  17        0.57       -3.74      7.01 o 
   2   2  17        3.20       11.47      3.93 o 
   3   2  17        0.01        6.29      7.33 o 
   4   2  17        9.60       18.94      5.06 o 
   5   2  17      532.11      585.73     16.36 o 
   6   2  17      104.13      120.84      9.15 o 
   7   2  17        0.91       -0.07      7.99 o 
   8   2  17        1.47        4.09     10.94 o 
   1   3  17       32.30       24.05      4.74 o 
   2   3  17      175.50      167.02      7.23 o 
   3   3  17        0.16       -3.56      4.02 o 
   4   3  17       13.12       19.89      4.60 o 
   5   3  17        8.23        8.43      5.88 o 
   6   3  17       57.84       57.26      7.73 o 
   7   3  17        0.59       -2.44      6.32 o 
   8   3  17       10.82        5.20     12.99 o 
   0   4  17       13.23       21.21      5.48 o 
   1   4  17       69.53       61.62     15.87 o 
   2   4  17      126.48      133.26      7.97 o 
   3   4  17        0.73       -2.09      4.45 o 
   4   4  17       15.88        9.70     10.25 o 
   5   4  17      221.23      158.39    111.75 o 
   6   4  17       71.64       84.03      8.35 o 
   7   4  17        6.54        4.24     13.85 o 
   1   5  17       32.36       37.24      5.52 o 
   2   5  17        0.28        3.94      4.39 o 
   3   5  17        2.36        8.84      5.63 o 
   4   5  17       18.39       26.79      5.43 o 
   5   5  17        1.78        9.52      5.29 o 
   6   5  17       16.33       21.29     21.16 o 
   0   6  17        3.45       -5.32      5.32 o 
   1   6  17       45.52       35.24      6.89 o 
   2   6  17      131.37      135.02      8.77 o 
   3   6  17        0.19        3.97      6.41 o 
   4   6  17        5.12        8.38      7.41 o 
   5   6  17        6.62        3.86      9.69 o 
   1   7  17       25.51       28.01      5.77 o 
   2   7  17        0.99       -4.62      4.62 o 
   3   7  17       15.35       14.61      5.68 o 
   0   0  18       37.98       38.37      5.39 o 
   1   0  18        1.13       -3.44      3.44 o 
   2   0  18       62.38       61.11      4.34 o 
   3   0  18       49.08       50.18      4.67 o 
   4   0  18     1282.58     1403.22     22.03 o 
   5   0  18     2100.42     1636.97   1044.25 o 
   6   0  18       47.60       29.91      7.62 o 
   7   0  18       14.68       24.64     11.59 o 
   8   0  18        0.04       -1.89      7.49 o 
   1   1  18      142.86      130.18      6.24 o 
   2   1  18        0.77       -8.07     12.11 o 
   3   1  18       28.41       44.87     15.68 o 
   4   1  18       23.27       23.17      5.00 o 
   5   1  18      129.31      151.20      8.98 o 
   6   1  18        2.39        9.42      5.94 o 
   7   1  18        8.03       -5.50      9.23 o 
   8   1  18        2.56        2.43     10.78 o 
   0   2  18        0.39       -1.42      4.25 o 
   1   2  18      223.36      219.97      7.92 o 
   2   2  18       81.90       69.16     15.34 o 
   3   2  18       47.43       51.89      5.48 o 
   4   2  18      464.50      434.37     12.28 o 
   5   2  18      615.41      492.19    320.90 o 
   6   2  18        1.16        4.92      6.00 o 
   7   2  18        0.06       17.66      6.09 o 
   8   2  18        8.30        5.41     12.70 o 
   1   3  18      318.64      306.07      9.47 o 
   2   3  18       15.40       16.95      9.88 o 
   3   3  18        9.16        6.01      4.46 o 
   4   3  18       22.29       24.79     14.18 o 
   5   3  18      159.25      109.20     78.86 o 
   6   3  18        8.49        4.49      6.78 o 
   7   3  18        1.98        5.96      6.15 o 
   0   4  18        9.45       15.60      6.10 o 
   1   4  18      292.26      282.25      9.92 o 
   2   4  18       58.45       66.95      6.09 o 
   3   4  18       29.90       42.64      5.18 o 
   4   4  18       24.75       14.05      5.76 o 
   5   4  18        0.89        2.49      5.89 o 
   6   4  18       13.92        3.70      6.85 o 
   7   4  18        8.98        4.73      9.01 o 
   1   5  18       40.40       36.87      5.49 o 
   2   5  18       36.43       56.30      6.48 o 
   3   5  18        6.04        3.15      4.91 o 
   4   5  18        0.32       -0.46      5.45 o 
   5   5  18        0.78        9.58      5.55 o 
   6   5  18        3.34       -2.85      9.12 o 
   0   6  18        0.32       -6.45      6.45 o 
   1   6  18        3.58        3.28      5.06 o 
   2   6  18       24.06       32.26      7.55 o 
   3   6  18        1.04       -1.45      5.39 o 
   4   6  18        1.64       -4.96      5.58 o 
   1   7  18        2.57        8.48      4.55 o 
   2   7  18        0.23       -5.78      5.78 o 
   1   1  19       32.97       30.56     10.58 o 
   2   1  19        0.04       -0.23      6.80 o 
   3   1  19        0.95        3.81      4.50 o 
   4   1  19       60.85       49.69      7.54 o 
   5   1  19       28.52       32.84     20.96 o 
   6   1  19        0.56       -3.64      6.09 o 
   7   1  19        0.49       -4.07      6.41 o 
   8   1  19        1.88        0.00      8.62 o 
   0   2  19       10.41       14.78      5.63 o 
   1   2  19       18.17       18.24      4.19 o 
   2   2  19       81.17       53.61      5.94 o 
   3   2  19        0.00        8.18      6.03 o 
   4   2  19       49.99       54.99      6.21 o 
   5   2  19       28.47        9.44     13.81 o 
   6   2  19      224.65      152.35    107.90 o 
   7   2  19        8.30        8.40      7.50 o 
   8   2  19        0.87        2.64      8.56 o 
   1   3  19        7.87        0.89      4.70 o 
   2   3  19       24.30       27.75      4.73 o 
   3   3  19        2.60        4.13      8.95 o 
   4   3  19       11.22        2.44      5.44 o 
   5   3  19       28.38       27.91      8.37 o 
   6   3  19       55.09       26.99     27.95 o 
   7   3  19        1.87        2.11      6.60 o 
   0   4  19       22.12       13.45      6.72 o 
   1   4  19       30.74       38.78      5.53 o 
   2   4  19       14.36       17.25      5.30 o 
   3   4  19       14.43       10.49      5.45 o 
   4   4  19       13.09       -1.78      8.57 o 
   5   4  19       56.55       47.93      8.81 o 
   6   4  19      112.28      111.01     10.19 o 
   1   5  19       10.25       16.71      5.21 o 
   2   5  19      106.19      109.76     19.90 o 
   3   5  19        0.10       -4.91      4.91 o 
   4   5  19        0.36       -2.36      5.72 o 
   5   5  19       32.66       10.87     24.83 o 
   6   5  19       12.41       21.29      9.92 o 
   0   6  19       44.54       55.31      8.15 o 
   1   6  19       18.49       27.37      6.82 o 
   2   6  19       58.93       57.37      6.81 o 
   3   6  19       15.67       22.03      6.72 o 
   4   6  19        0.02        6.21      5.27 o 
   1   7  19        0.03        5.48     11.59 o 
   0   0  20        2.10       -2.71      4.07 o 
   1   0  20      443.24      381.84     12.72 o 
   2   0  20      981.05      936.50     19.10 o 
   3   0  20       73.83       89.72      5.82 o 
   4   0  20      229.24      240.75      9.68 o 
   5   0  20      566.10      545.32    344.14 o 
   6   0  20      239.94      191.80    143.31 o 
   7   0  20       18.83        1.92      7.43 o 
   8   0  20       45.30       69.74     11.68 o 
   1   1  20       51.74       37.10      5.82 o 
   2   1  20       88.91       57.42      6.06 o 
   3   1  20       26.82       40.32     15.47 o 
   4   1  20       34.13       29.48     22.35 o 
   5   1  20       30.07       11.76     12.08 o 
   6   1  20        0.54        7.07      7.18 o 
   7   1  20       10.09       -6.10      7.59 o 
   8   1  20        0.01        4.03      9.33 o 
   0   2  20        0.01        6.30      4.91 o 
   1   2  20        7.02        4.55      4.47 o 
   2   2  20      788.14      725.52     21.85 o 
   3   2  20       36.21       40.50      9.34 o 
   4   2  20      191.39      179.83      8.94 o 
   5   2  20       96.25       68.18     55.50 o 
   6   2  20      137.29      108.20     64.79 o 
   7   2  20        3.71       15.37      6.73 o 
   1   3  20      180.09      191.03     14.34 o 
   2   3  20      134.95      120.35      7.50 o 
   3   3  20       10.67       20.68      5.76 o 
   4   3  20       47.84       32.53     24.07 o 
   5   3  20       32.04       22.48     30.85 o 
   6   3  20        0.37       -7.05     19.11 o 
   7   3  20        3.32       17.44      7.05 o 
   0   4  20        4.70       -4.00      6.67 o 
   1   4  20       94.91       75.87      6.71 o 
   2   4  20      239.45      220.93      9.97 o 
   3   4  20       17.52       18.85      8.41 o 
   4   4  20       61.07       55.37      7.11 o 
   5   4  20       18.86       13.90     18.92 o 
   6   4  20       10.25        7.16      8.12 o 
   1   5  20       49.65       66.73     18.86 o 
   2   5  20        1.00        1.63      6.18 o 
   3   5  20        1.69        3.37      5.09 o 
   4   5  20        0.71        1.19      8.46 o 
   5   5  20        0.98       -2.43      6.39 o 
   0   6  20        3.40        9.25      6.93 o 
   1   6  20        7.41       14.38      5.89 o 
   2   6  20        2.18       12.01      5.10 o 
   3   6  20        6.17       11.67      5.39 o 
   4   6  20        1.20       -4.28      5.06 o 
   1   1  21      652.05      625.32     12.95 o 
   2   1  21      173.13      164.31     13.59 o 
   3   1  21      256.06      265.32     10.11 o 
   4   1  21        9.80       12.34      5.82 o 
   5   1  21      399.76      412.72    267.85 o 
   6   1  21        0.88       14.13      6.44 o 
   7   1  21        0.14        5.33      7.53 o 
   0   2  21       78.09       83.96      6.97 o 
   1   2  21       38.26       29.81      5.70 o 
   2   2  21      398.74      409.69     12.29 o 
   3   2  21       17.80       12.71      5.14 o 
   4   2  21       19.47       -5.72      9.05 o 
   5   2  21      296.58      308.93     12.96 o 
   6   2  21        3.95        2.52      6.94 o 
   7   2  21        6.21       23.42      6.62 o 
   1   3  21        2.65       -5.43      5.43 o 
   2   3  21       83.86       73.39     10.28 o 
   3   3  21       64.35       61.58      7.17 o 
   4   3  21        2.90        4.81      5.55 o 
   5   3  21        0.02       -6.05      6.34 o 
   6   3  21       25.06       15.54     22.81 o 
   7   3  21        2.49       10.32     11.60 o 
   0   4  21        0.02       14.56      5.30 o 
   1   4  21        2.19       14.18      5.40 o 
   2   4  21      202.92      221.54     10.21 o 
   3   4  21        0.07       -5.92      6.33 o 
   4   4  21        1.82        3.25      5.63 o 
   5   4  21      183.37      194.78     11.14 o 
   6   4  21        8.17       14.84      7.47 o 
   1   5  21       76.75       73.49      7.41 o 
   2   5  21        0.02        4.88      5.05 o 
   3   5  21        7.58        0.00      5.63 o 
   4   5  21        1.61        2.25      6.80 o 
   5   5  21       20.13       15.89      7.17 o 
   0   6  21        4.26       10.33      6.89 o 
   1   6  21       23.51       31.14      5.82 o 
   2   6  21       18.80       24.05      8.39 o 
   3   6  21        9.34        4.15      4.96 o 
   0   0  22        0.05        2.05      4.79 o 
   1   0  22      739.29      631.50     26.67 o 
   2   0  22      489.95      481.34     12.50 o 
   3   0  22      222.97      221.76     10.64 o 
   4   0  22       30.98       43.95      6.42 o 
   5   0  22      563.03      459.54    295.94 o 
   6   0  22       17.39        4.97      6.98 o 
   7   0  22        6.25        5.15      8.70 o 
   1   1  22      136.72       94.34     18.45 o 
   2   1  22      116.08      120.41      8.65 o 
   3   1  22        1.60      -19.13     29.45 o 
   4   1  22       11.21        8.02     11.08 o 
   5   1  22        5.37       -3.76      8.27 o 
   6   1  22        2.39       20.58     17.48 o 
   7   1  22        3.06       -1.17      8.86 o 
   0   2  22        3.32        3.48      6.26 o 
   1   2  22      230.49      217.91     14.42 o 
   2   2  22       62.51       59.47      7.58 o 
   3   2  22      186.93      201.12     10.28 o 
   4   2  22       22.31       38.66      6.90 o 
   5   2  22      391.32      415.36     14.95 o 
   6   2  22        0.31        1.87      7.12 o 
   7   2  22        0.08        2.91      9.68 o 
   1   3  22      223.64      241.79     13.24 o 
   2   3  22      256.44      293.79     35.17 o 
   3   3  22       27.79        5.89      6.93 o 
   4   3  22       16.51       12.50     12.50 o 
   5   3  22       19.70       32.22      8.35 o 
   6   3  22        1.20        2.78      7.47 o 
   0   4  22       10.19       12.50      5.92 o 
   1   4  22        3.55        8.07      5.38 o 
   2   4  22       39.21       37.14      7.25 o 
   3   4  22       74.55       62.06      7.73 o 
   4   4  22       11.40        8.64      6.42 o 
   5   4  22       65.39       85.86      8.55 o 
   6   4  22       15.61       30.88     22.79 o 
   1   5  22       18.84       36.93      6.33 o 
   2   5  22       17.83       13.97      6.18 o 
   3   5  22       25.06       21.69      6.33 o 
   4   5  22        0.02       12.26      9.24 o 
   5   5  22        7.45       -7.79      9.21 o 
   0   6  22        0.63       -2.28      6.84 o 
   1   6  22        0.33       -0.76      5.57 o 
   2   6  22       11.05        6.46      6.12 o 
   3   6  22        2.79        3.74     10.11 o 
   1   1  23      136.00      129.57      9.08 o 
   2   1  23       99.83      105.81     23.95 o 
   3   1  23       93.75       85.25      9.99 o 
   4   1  23      216.18      239.27     11.00 o 
   5   1  23        1.11       -2.23      6.22 o 
   6   1  23      118.69      109.39     86.14 o 
   7   1  23        9.15       25.62      8.87 o 
   0   2  23       47.07       56.19      9.02 o 
   1   2  23      363.41      352.65     17.62 o 
   2   2  23        5.58       -7.93      7.93 o 
   3   2  23       28.45       42.27      7.09 o 
   4   2  23        7.80       11.80      6.32 o 
   5   2  23        7.78       -7.19      7.19 o 
   6   2  23        4.48       18.03      8.01 o 
   7   2  23        3.09        3.09      7.78 o 
   1   3  23        7.60       15.28      7.30 o 
   2   3  23       27.29       30.12      6.28 o 
   3   3  23       10.01       12.46      6.24 o 
   4   3  23       14.87        5.70      7.66 o 
   5   3  23       31.44       46.52      7.44 o 
   6   3  23       12.72        3.82      9.54 o 
   0   4  23        0.01       -1.31      6.53 o 
   1   4  23      116.90      140.68     15.76 o 
   2   4  23        6.90       13.08      5.83 o 
   3   4  23       19.95       15.26     14.18 o 
   4   4  23        3.34       15.86      9.93 o 
   5   4  23        2.68        2.64      6.78 o 
   1   5  23        7.90        7.01      5.56 o 
   2   5  23       31.48       31.05      5.71 o 
   3   5  23        3.83        6.00      5.19 o 
   4   5  23        0.02       -6.06      6.06 o 
   0   6  23        2.41        7.94      6.23 o 
   1   6  23        2.12       -5.55      5.55 o 
   2   6  23        5.60        5.08      5.91 o 
   0   0  24       95.47       93.00      9.65 o 
   1   0  24       46.72       39.46      7.15 o 
   2   0  24     1248.14     1235.92     20.30 o 
   3   0  24      695.92      715.58     28.85 o 
   4   0  24       62.77       71.78      8.18 o 
   5   0  24       24.14        8.19      6.98 o 
   6   0  24        0.76       -0.42     11.76 o 
   7   0  24        0.80       -4.55      9.64 o 
   1   1  24      170.49      229.72     66.75 o 
   2   1  24       10.44       -8.35      8.35 o 
   3   1  24        2.78      -17.71     17.71 o 
   4   1  24        3.68      -27.25     27.97 o 
   5   1  24       14.46        1.53     13.83 o 
   6   1  24       24.43       27.76      9.14 o 
   7   1  24        1.27       22.54      8.85 o 
   0   2  24        8.80       -0.70      6.92 o 
   1   2  24       42.61       35.29      7.00 o 
   2   2  24      382.19      355.80     12.58 o 
   3   2  24      250.47      275.77     11.46 o 
   4   2  24       68.36       77.91      9.92 o 
   5   2  24        4.11       -7.21      7.21 o 
   6   2  24        3.67        8.37      7.88 o 
   1   3  24      339.70      364.60     12.30 o 
   2   3  24       35.65       25.07      6.30 o 
   3   3  24        0.02        3.33      5.25 o 
   4   3  24       12.91        1.56      5.96 o 
   5   3  24       17.72        7.61      7.26 o 
   6   3  24       20.13       10.29     14.19 o 
   0   4  24        4.21        1.95      7.79 o 
   1   4  24        5.53        1.57      5.43 o 
   2   4  24        0.27       -0.94     11.02 o 
   3   4  24        6.87       -1.75      8.91 o 
   4   4  24       28.88       20.42      6.83 o 
   5   4  24       12.36       29.61      9.37 o 
   1   5  24       21.99       17.48      5.98 o 
   2   5  24        3.61       -3.88      5.44 o 
   3   5  24        8.32        9.07      9.36 o 
   4   5  24       10.87       11.09      6.37 o 
   0   6  24        0.02       -0.57      6.76 o 
   1   6  24        1.53       -5.75      5.75 o 
   1   1  25     1074.75     1108.20     27.05 o 
   2   1  25      513.50      517.38     19.46 o 
   3   1  25       43.17       27.91      7.00 o 
   4   1  25        4.20       -5.20      6.63 o 
   5   1  25       14.68       37.02      8.20 o 
   6   1  25        0.04        4.28      8.06 o 
   0   2  25        0.17        1.39      6.91 o 
   1   2  25      130.60      131.87      9.04 o 
   2   2  25      198.31      207.41     10.88 o 
   3   2  25       36.16       32.12      7.51 o 
   4   2  25       14.15        5.61      7.00 o 
   5   2  25       21.67        2.65      7.32 o 
   6   2  25        3.09       14.64      7.36 o 
   1   3  25      108.69      100.59      8.37 o 
   2   3  25        0.84        0.41      9.36 o 
   3   3  25        5.26        2.25      6.07 o 
   4   3  25        8.14        5.12      6.68 o 
   5   3  25        2.77       -2.21      7.57 o 
   0   4  25       34.43       46.52      9.70 o 
   1   4  25       12.85       29.69      5.87 o 
   2   4  25       97.46       91.07      8.62 o 
   3   4  25       16.36       33.33      6.31 o 
   4   4  25        3.01       -8.63      8.63 o 
   1   5  25        1.94        8.46      5.77 o 
   2   5  25       43.57       37.05     13.28 o 
   3   5  25        4.29        8.89      5.64 o 
   0   0  26       13.35        2.78      7.65 o 
   1   0  26      593.73      665.38     16.81 o 
   2   0  26       81.90       67.29      7.88 o 
   3   0  26       25.62       37.70      6.65 o 
   4   0  26      172.47      184.93     10.77 o 
   5   0  26       32.99       15.14      7.59 o 
   6   0  26        0.70        2.09     18.68 o 
   1   1  26        0.94      233.01    190.48 o 
   2   1  26       35.46      140.05     84.14 o 
   3   1  26       37.66        1.34     28.59 o 
   4   1  26        0.12       -6.01      6.80 o 
   5   1  26        9.86       12.06     18.37 o 
   6   1  26       12.89        6.19     17.56 o 
   0   2  26      105.72      115.99     11.74 o 
   1   2  26      212.53      211.22     17.47 o 
   2   2  26       81.42       87.48      8.90 o 
   3   2  26       22.16       31.10      6.83 o 
   4   2  26       60.35       72.22      8.45 o 
   5   2  26       20.05       17.01      6.96 o 
   6   2  26        0.46       11.50      9.03 o 
   1   3  26       19.84       18.68      6.13 o 
   2   3  26       35.39       20.80      6.37 o 
   3   3  26       66.45       53.81      8.02 o 
   4   3  26        0.70       -6.48      6.48 o 
   5   3  26        2.77        3.91      6.95 o 
   0   4  26      104.38      103.50     10.93 o 
   1   4  26        0.46       -4.33      6.12 o 
   2   4  26       28.76       26.29      6.59 o 
   3   4  26       10.38        6.50      7.21 o 
   4   4  26        6.79        0.28      7.58 o 
   1   5  26       41.48       34.50      9.99 o 
   2   5  26        0.09       -4.49      6.17 o 
   1   1  27        8.15        3.98      6.13 o 
   2   1  27       54.49       54.63     17.00 o 
   3   1  27        8.51       -9.19      9.19 o 
   4   1  27       23.24       24.49      6.98 o 
   5   1  27        0.22       11.14     19.94 o 
   0   2  27        9.40        6.21      8.28 o 
   1   2  27        8.68       -3.63      6.82 o 
   2   2  27       77.48       95.37      8.93 o 
   3   2  27       11.35       13.01      6.12 o 
   4   2  27        1.96       16.44      6.55 o 
   5   2  27        1.80       -5.48      7.45 o 
   1   3  27       26.73       16.44      5.85 o 
   2   3  27        5.11        6.63      6.40 o 
   3   3  27        0.94        6.48      7.64 o 
   4   3  27       33.73       32.05     11.79 o 
   5   3  27        0.80       -7.01     10.51 o 
   0   4  27        5.60       11.52      9.61 o 
   1   4  27       60.14       56.59      8.66 o 
   2   4  27       14.60       17.34     11.45 o 
   3   4  27        4.38       -0.83      6.92 o 
   1   5  27       23.71       24.53      7.16 o 
   0   0  28       54.22       49.88      8.43 o 
   1   0  28       11.25        2.73      5.93 o 
   2   0  28       68.56       45.41     25.05 o 
   3   0  28      131.80      114.62      9.60 o 
   4   0  28        3.22        0.24     15.75 o 
   5   0  28        2.73        9.10      7.15 o 
   1   1  28        7.24       16.78      6.84 o 
   2   1  28      103.89       90.40     24.91 o 
   3   1  28       16.20       26.41      7.43 o 
   4   1  28        2.05        3.77      7.17 o 
   5   1  28        6.90       19.04     20.63 o 
   0   2  28        0.48        4.14      8.97 o 
   1   2  28       39.52       20.56      7.06 o 
   2   2  28       15.26       15.76      6.65 o 
   3   2  28       87.46      101.48      9.33 o 
   4   2  28        0.53       12.06      7.31 o 
   5   2  28        0.33       -8.70      8.70 o 
   1   3  28       33.23       37.81     13.27 o 
   2   3  28      140.51      150.16      9.82 o 
   3   3  28       25.37       32.60     10.05 o 
   4   3  28       10.66       23.15      7.53 o 
   0   4  28       12.29        3.19      8.29 o 
   1   4  28       45.23       39.29     10.64 o 
   2   4  28        5.22        6.96     11.83 o 
   3   4  28       21.38       24.91      8.06 o 
   1   1  29       61.92       57.93      9.20 o 
   2   1  29       10.72      -31.49     31.49 o 
   3   1  29       58.29       47.69      8.18 o 
   4   1  29       26.39       30.23     17.73 o 
   5   1  29        1.08       -5.90      8.97 o 
   0   2  29        1.79        2.76      7.59 o 
   1   2  29        3.38        3.65      7.59 o 
   2   2  29        0.16       -4.32      5.65 o 
   3   2  29        0.16        4.78      6.83 o 
   4   2  29        4.59       -8.73      8.73 o 
   1   3  29       69.47       68.05      7.91 o 
   2   3  29        0.23        0.37      7.30 o 
   3   3  29        1.21       -5.94      7.46 o 
   0   4  29       13.66       14.60      7.62 o 
   1   4  29       13.15       21.21      6.53 o 
   2   4  29        4.05        7.63      8.38 o 
   0   0  30      229.72      269.90     16.34 o 
   1   0  30        0.02       -5.51      6.07 o 
   2   0  30        7.18       16.12     13.20 o 
   3   0  30       38.76       50.67      9.10 o 
   4   0  30        8.95       10.09      9.52 o 
   1   1  30        2.05      -25.24     25.24 o 
   2   1  30       22.28       22.03     11.85 o 
   3   1  30        0.73      -25.54     25.54 o 
   4   1  30        3.28       12.69      8.90 o 
   0   2  30       60.23       64.20     11.04 o 
   1   2  30        2.91       -4.73      6.91 o 
   2   2  30        0.27        1.55      6.94 o 
   3   2  30       21.63       19.77      8.69 o 
   4   2  30       18.72       22.24      8.87 o 
   1   3  30        1.56        1.41      6.45 o 
   2   3  30       11.84       18.03      6.54 o 
   3   3  30        5.41        6.96     12.68 o 
   0   4  30        1.48       -0.64      8.23 o 
   1   1  31        2.72       -2.85      6.60 o 
   2   1  31       50.07       21.90     20.05 o 
   3   1  31        5.87        1.75     13.07 o 
   0   2  31       26.97       25.56     10.36 o 
   1   2  31        0.01        2.15      5.42 o 
   2   2  31        9.75       16.39      6.62 o 
   3   2  31        2.53       -2.13      7.68 o 
   1   3  31        0.54       -1.03      5.90 o 
   2   3  31        0.08        0.21      5.75 o 
   0   0  32        0.81        0.73      7.91 o 
   1   0  32        0.09        1.16      5.97 o 
   2   0  32        2.43        7.65      6.74 o 
   3   0  32       16.17       26.56      8.06 o 
   1   1  32        0.01       -1.89      7.19 o 
   2   1  32        0.54      -22.00     22.00 o 
   3   1  32        0.93       -0.28     15.15 o 
   0   2  32        2.57       -4.85      9.00 o 
   1   2  32        1.67        5.59      6.18 o 
   2   2  32        0.96       -5.54      6.70 o 
   1   1  33        3.64       -0.23      6.19 o 
                                                 
